# Supplementary material for: The Effects of Hypoxia on the Immune–Metabolic Interplay in Liver Cancer
Source: Biomolecules. 2024 Aug 17;14(8):1024. doi: 10.3390/biom14081024 (PMC11352590; doi:10.3390/biom14081024)
Supplement: Supplementary file 1 [file biomolecules-14-01024-s001.zip]

Archive with 1 entries (1 files):
- biomolecules-3082484-supplementary.pdf
